# Supplementary material for: Papillomavirus Genomes Associate with BRD4 to Replicate at Fragile Sites in the Host Genome
Source: PLoS Pathog. 2014 May 15;10(5):e1004117. doi: 10.1371/journal.ppat.1004117 (PMC4022725; doi:10.1371/journal.ppat.1004117)
Supplement: Table S2 — List of E2, BRD4 binding sites used for analysis in Figure 1A and 2A . (XLSX) [file ppat.1004117.s011.xlsx]

## Sheet: 9631-C33-HPV1E2-anti-E2(FLAG)
9631-C33A-HPV1E2-anti-E2(FLAG)-500-0.821-5000-15-chers.bed.combine.50000.remove
chr20	50405327	50700507
chr20	52352275	52559541
chr20	62762822	62867882
chr21	17382225	17978393
chr22	51118050	51227836
chr3	81711560	82238958
chr3	85410202	85793064
chr3	114284912	114576496
chr3	129739846	129855930
chr3	181001808	181720150
chr3	181838576	181980588
chr3	195437096	195692727
chr3	197378865	197488437
chr3	197739451	197904611
chr4	1265936	1423056
chr4	18869528	19218264
chr4	90514929	90639965
chr4	90755639	90997129
chr4	105315203	105554659
chr4	124286356	124815082
chr4	151167724	151741238
chr4	160188348	160288576
chr4	177647958	178021314
chr4	183066762	183194174
chr4	189134718	189370572
chr5	19912591	20125969
chr5	123917503	125172621
chrX	1561940	1701212
chrX	48154868	48263262
chrX	49060714	49253772

## Sheet: 24116-C33-anti-BRD4
24116-C33A-anti-Brd4-500-0.5-5000-10-chers.bed.combine.50000.remove
chr20	14780414	14931498
chr21	17360943	17979275
chr21	18116833	18217531
chr3	81717958	82228242
chr3	85010569	85139293
chr3	85298215	86030142
chr3	180927170	181486824
chr3	181617326	181801104
chr4	18690793	19194367
chr4	90506429	90993361
chr4	91428425	91688291
chr4	91809531	92009619
chr4	104916907	105087513
chr4	105314006	105782673
chr4	124169990	125031694
chr4	145980231	146100562
chr4	151173344	151775184
chr4	158912250	159094643
chr4	160092722	160365638
chr4	177630930	177826432
chr4	177927659	178112306
chr4	183056830	183267704
chr4	183370444	183501996
chr5	19868729	20314613
chr5	20433636	20578105
chr5	123908977	125672791
chrX	45611162	45713982

## Sheet: 22856-C33-HPV1E2-anti-BRD4
22856-C33A-HPV1E2-anti-Brd4-500-0.5-5000-10-chers.bed.combine.50000.remove
chr20	11190518	11327922
chr20	14733734	14931498
chr20	52105315	52214636
chr21	17360943	18503685
chr21	34914212	35058824
chr3	71214900	71449072
chr3	71623871	71836858
chr3	81717958	82250214
chr3	84919678	86296551
chr3	114340955	114598894
chr3	115106782	115233344
chr3	115342150	115531558
chr3	161201921	161304784
chr3	161582401	161929860
chr3	180927170	181486824
chr3	181617326	181979581
chr3	191604946	192006712
chr4	18690793	19313368
chr4	19415168	19544632
chr4	19658976	19814908
chr4	20249794	20575098
chr4	34373539	35085481
chr4	38904431	39065827
chr4	90506429	90993361
chr4	91428425	92009619
chr4	104916907	105163721
chr4	105314006	105782673
chr4	119901244	120135560
chr4	124225418	125043485
chr4	145210786	145609236
chr4	145962116	146100780
chr4	151155016	151775184
chr4	158924424	159079677
chr4	160018119	160365638
chr4	177638266	177826432
chr4	177927659	178245548
chr4	183056830	183501996
chr5	9284732	9452815
chr5	19779117	20305229
chr5	20420574	20578105
chr5	123908977	125679435
chr5	166998884	167449110
chrX	10427828	10590096
chrX	41373288	41620764
chrX	45608046	45774196
