# Supplementary material for: Papillomavirus Genomes Associate with BRD4 to Replicate at Fragile Sites in the Host Genome
Source: PLoS Pathog. 2014 May 15;10(5):e1004117. doi: 10.1371/journal.ppat.1004117 (PMC4022725; doi:10.1371/journal.ppat.1004117)
Supplement: Table S3 — List of BRD4 binding sites used for analysis in Figure S2. (XLSX) [file ppat.1004117.s012.xlsx]

## Sheet: 24116-C-33-anti-BRD4
24116-C33A-anti-Brd4-500-0.5-5000-10-chers.bed.combine.50000.remove
	Start	End	Size
chr1	8760873	8877025	116152
chr1	23883483	24120219	236736
chr1	61517098	61804702	287604
chr1	68587452	68842410	254958
chr1	90300648	90453786	153138
chr1	149783348	150041051	257703
chr1	199627455	199803371	175916
chr10	10750555	11190431	439876
chr10	36338765	36972488	633723
chr10	110341997	110468590	126593
chr11	62475800	62623436	147636
chr11	65119788	65273673	153885
chr11	90812800	90976708	163908
chr11	115037412	115293184	255772
chr11	128990784	129248422	257638
chr12	12751511	12876689	125178
chr12	23699393	24103714	404321
chr12	42851457	43712143	860686
chr12	46762957	47054794	291837
chr12	54018495	54122471	103976
chr12	66220079	66358819	138740
chr12	68718617	68877456	158839
chr12	90256379	90386730	130351
chr13	39937846	40156572	218726
chr13	69181111	69320984	139873
chr13	90197871	90339561	141690
chr13	91065938	91511881	445943
chr14	33057833	33299648	241815
chr14	33675207	34040997	365790
chr14	63070905	63388705	317800
chr14	63501391	63737701	236310
chr14	68356517	68944941	588424
chr17	58909308	59289153	379845
chr18	3446927	3656164	209237
chr18	60384673	60545844	161171
chr2	57935584	58125680	190096
chr2	58744942	59207360	462418
chr2	79595610	80089614	494004
chr2	153193436	153415322	221886
chr2	173891571	174026654	135083
chr2	189519907	189683771	163864
chr2	189838169	190277996	439827
chr2	210213129	210339787	126658
chr2	212607899	213189374	581475
chr2	213312273	213432257	119984
chr2	224402008	224518446	116438
chr2	226860724	227667423	806699
chr20	14780414	14931498	151084
chr21	17360943	17979275	618332
chr21	18116833	18217531	100698
chr3	81717958	82228242	510284
chr3	85010569	85139293	128724
chr3	85298215	86030142	731927
chr3	180927170	181486824	559654
chr3	181617326	181801104	183778
chr4	18690793	19194367	503574
chr4	90506429	90993361	486932
chr4	91428425	91688291	259866
chr4	91809531	92009619	200088
chr4	104916907	105087513	170606
chr4	105314006	105782673	468667
chr4	124169990	125031694	861704
chr4	145980231	146100562	120331
chr4	151173344	151775184	601840
chr4	158912250	159094643	182393
chr4	160092722	160365638	272916
chr4	177630930	177826432	195502
chr4	177927659	178112306	184647
chr4	183056830	183267704	210874
chr4	183370444	183501996	131552
chr5	19868729	20314613	445884
chr5	20433636	20578105	144469
chr5	50676137	50959415	283278
chr5	58181327	58655277	473950
chr5	91133168	91380660	247492
chr5	91821670	92769558	947888
chr5	92903220	93266094	362874
chr5	93856530	94305569	449039
chr5	102860791	103279159	418368
chr5	106906779	107009697	102918
chr5	123908977	125672791	1763814
chr6	19668517	19844035	175518
chr6	21588921	21968560	379639
chr6	25368731	25510965	142234
chr6	26030491	26332667	302176
chr6	30581039	30692795	111756
chr6	33256216	33387246	131030
chr6	53826673	54336621	509948
chr6	54450040	54794177	344137
chr6	90789061	91123577	334516
chr6	105389419	105627253	237834
chr6	108685091	108885329	200238
chr6	121755720	122611287	855567
chr6	134757437	135032995	275558
chr6	139688621	140431393	742772
chr6	140716757	140981201	264444
chr6	141454113	141886451	432338
chr6	142467227	142788049	320822
chr6	150921973	151089847	167874
chr7	12677722	13059178	381456
chr7	18391617	18549630	158013
chr7	83145830	83314949	169119
chr7	83568824	83823538	254714
chr7	84626414	85570133	943719
chr8	32403670	32600515	196845
chr8	59633996	60036466	402470
chr8	77493417	77713375	219958
chr8	82907409	83273817	366408
chr9	16483418	16869992	386574
chrX	45611162	45713982	102820
chrX	132433874	132547864	113990
chrX	132669427	132810860	141433

## Sheet: BRD4 binding for S2
22856-C33A-HPV1E2-anti-BRD4-500-0.5-5000-10-chers.bed.combine.50000.remove
	Start	End	Size
chr1	760809	874599	113790
chr1	8739657	8877025	137368
chr1	23854169	24120219	266050
chr1	31425309	31538399	113090
chr1	61516904	61927554	410650
chr1	64312786	64676658	363872
chr1	68147974	68261104	113130
chr1	68577174	68908128	330954
chr1	74663149	75156633	493484
chr1	81703314	82020411	317097
chr1	82944348	83072168	127820
chr1	83272932	83449528	176596
chr1	87987762	88527016	539254
chr1	90273826	90453786	179960
chr1	149762057	150041051	278994
chr1	161087486	161197400	109914
chr1	161420360	161593322	172962
chr1	162822390	163172522	350132
chr1	172114849	172369541	254692
chr1	185280516	185704797	424281
chr1	185821995	185943853	121858
chr1	198359273	198734805	375532
chr1	199402597	199521361	118764
chr1	199627455	199803371	175916
chr1	199996551	200145175	148624
chr1	205297365	205400399	103034
chr1	225612785	225837814	225029
chr1	246173899	246326546	152647
chr10	10750778	11197906	447128
chr10	21786374	22031847	245473
chr10	28406999	28530962	123963
chr10	36177828	36972488	794660
chr10	69111577	69283278	171701
chr10	73819168	74034414	215246
chr10	76581712	76781752	200040
chr10	89573654	89727572	153918
chr10	92630606	92801138	170532
chr10	102669630	102822228	152598
chr10	110308815	110531100	222285
chr11	57406400	57532084	125684
chr11	62338803	62623436	284633
chr11	63952662	64085678	133016
chr11	65183092	65339522	156430
chr11	66313296	66494796	181500
chr11	90639397	90998532	359135
chr11	102216680	102322872	106192
chr11	111316448	111475244	158796
chr11	114819446	115376540	557094
chr11	128835548	129250177	414629
chr12	6959937	7073683	113746
chr12	12712059	12940803	228744
chr12	13246543	13882793	636250
chr12	14518263	14656487	138224
chr12	15471349	15658845	187496
chr12	23488471	24382275	893804
chr12	24624353	24750767	126414
chr12	42851457	43862407	1010950
chr12	46660761	47055025	394264
chr12	57853145	58004877	151732
chr12	66220079	66360781	140702
chr12	68615153	68877456	262303
chr12	89741828	89847567	105739
chr13	22977016	23425095	448079
chr13	32738110	32872184	134074
chr13	37439010	37570632	131622
chr13	39916856	40178106	261250
chr13	41555260	41707724	152464
chr13	66878667	67812332	933665
chr13	68713093	68984093	271000
chr13	69088449	69504065	415616
chr13	74418345	74860837	442492
chr13	81049317	81229783	180466
chr13	89992329	90662477	670148
chr13	90849022	91513363	664341
chr13	109777039	109897677	120638
chr13	113348835	113488429	139594
chr14	23397680	23541558	143878
chr14	33041251	34112879	1071628
chr14	36581081	36742597	161516
chr14	63070339	63737701	667362
chr14	68437387	69076191	638804
chr15	35917723	36152223	234500
chr15	36648314	36790065	141751
chr15	87162042	87462680	300638
chr16	72534219	72699944	165725
chr16	73572157	73748894	176737
chr17	45662939	45772911	109972
chr17	57642168	57760756	118588
chr17	58821354	59367608	546254
chr18	3446927	3656164	209237
chr18	50028558	50919342	890784
chr18	60384256	60545844	161588
chr18	63472854	63820285	347431
chr18	67286361	67514632	228271
chr19	42364508	42790038	425530
chr19	47612774	47733898	121124
chr2	20100259	20251781	151522
chr2	27994174	28114651	120477
chr2	48873168	49018338	145170
chr2	57935584	58130235	194651
chr2	64876566	64997228	120662
chr2	79485852	80244509	758657
chr2	153193002	153576780	383778
chr2	160469510	160570649	101139
chr2	163434367	163695888	261521
chr2	172820440	172968678	148238
chr2	173839888	174084112	244224
chr2	177188486	177320580	132094
chr2	189155013	190335365	1180352
chr2	196396763	196525330	128567
chr2	197789027	198078352	289325
chr2	210213129	210339627	126498
chr2	212258587	212408475	149888
chr2	212607899	213189374	581475
chr2	213312273	213461447	149174
chr2	213930955	214240271	309316
chr2	223037860	223170562	132702
chr2	224144388	224563472	419084
chr2	226753907	227667423	913516
chr20	11190518	11327922	137404
chr20	14733734	14931498	197764
chr20	52105315	52214636	109321
chr21	17360943	18503685	1142742
chr21	34914212	35058824	144612
chr3	29104983	29979007	874024
chr3	30239478	30519852	280374
chr3	48964736	49066424	101688
chr3	71214900	71449072	234172
chr3	71623871	71836858	212987
chr3	81717958	82250214	532256
chr3	84919678	86296551	1376873
chr3	114340955	114598894	257939
chr3	115106782	115233344	126562
chr3	115342150	115531558	189408
chr3	161201921	161304784	102863
chr3	161582401	161929860	347459
chr3	180927170	181486824	559654
chr3	181617326	181979581	362255
chr3	191604946	192006712	401766
chr4	18690793	19313368	622575
chr4	19415168	19544632	129464
chr4	19658976	19814908	155932
chr4	20249794	20575098	325304
chr4	34373539	35085481	711942
chr4	38904431	39065827	161396
chr4	90506429	90993361	486932
chr4	91428425	92009619	581194
chr4	104916907	105163721	246814
chr4	105314006	105782673	468667
chr4	119901244	120135560	234316
chr4	124225418	125043485	818067
chr4	145210786	145609236	398450
chr4	145962116	146100780	138664
chr4	151155016	151775184	620168
chr4	158924424	159079677	155253
chr4	160018119	160365638	347519
chr4	177638266	177826432	188166
chr4	177927659	178245548	317889
chr4	183056830	183501996	445166
chr5	9284732	9452815	168083
chr5	19779117	20305229	526112
chr5	20420574	20578105	157531
chr5	44263887	44393694	129807
chr5	50673719	51305215	631496
chr5	58181327	58654603	473276
chr5	73193181	73945987	752806
chr5	91222128	91380482	158354
chr5	91600096	92769558	1169462
chr5	92903220	93266094	362874
chr5	93856530	94273330	416800
chr5	102861237	103497407	636170
chr5	106906461	107010130	103669
chr5	123908977	125679435	1770458
chr5	166998884	167449110	450226
chr6	19668517	19862283	193766
chr6	21588921	22150144	561223
chr6	25418657	25603901	185244
chr6	26030491	26332667	302176
chr6	30579569	30712183	132614
chr6	31513401	31704297	190896
chr6	33168596	33398622	230026
chr6	53660727	54337229	676502
chr6	54450040	54931596	481556
chr6	56911609	57039195	127586
chr6	72087163	72217061	129898
chr6	90651162	91191449	540287
chr6	105387019	105627429	240410
chr6	108685091	108995517	310426
chr6	121755720	122611287	855567
chr6	132381312	132558999	177687
chr6	134636228	135032995	396767
chr6	139688621	141886451	2197830
chr6	142467227	142788620	321393
chr6	150943705	151089847	146142
chr6	152782723	153023818	241095
chr7	12677722	13059178	381456
chr7	20072673	20370729	298056
chr7	20522009	20639702	117693
chr7	79841870	80291878	450008
chr7	80510767	80838138	327371
chr7	83033472	83894564	861092
chr7	84626232	85570133	943901
chr7	93631576	94068758	437182
chr7	100484840	100646086	161246
chr7	130523661	130696853	173192
chr7	135751862	135865702	113840
chr8	31983226	32166038	182812
chr8	32402872	32610326	207454
chr8	59633996	60036466	402470
chr8	74401000	74536702	135702
chr8	77437479	77714726	277247
chr8	82695346	83330757	635411
chr8	83452975	83658627	205652
chr8	105808104	106156944	348840
chr8	128189422	128320221	130799
chr8	128746342	128918494	172152
chr9	13266031	13431854	165823
chr9	14195600	14354732	159132
chr9	16482568	16870206	387638
chr9	21591110	21785562	194452
chrX	10427828	10590096	162268
chrX	41373288	41620764	247476
chrX	45608046	45774196	166150
chrX	83410451	83581172	170721
chrX	132305860	132810860	505000
chrX	132923384	133119534	196150
