# Supplementary material for: Papillomavirus Genomes Associate with BRD4 to Replicate at Fragile Sites in the Host Genome
Source: PLoS Pathog. 2014 May 15;10(5):e1004117. doi: 10.1371/journal.ppat.1004117 (PMC4022725; doi:10.1371/journal.ppat.1004117)
Supplement: Table S4 — List of E2, BRD4, Histone binding sites used for analysis in Figure 4B . (XLSX) [file ppat.1004117.s013.xlsx]

## Sheet: 22857-HPV1E2
22857-E2-32717202-500-0.875-5000-20-chers.bed.combine.50000.remove
Chromosome	Start	End	Size
chr3	180928362	181661932	733570
chr4	18690835	19227434	536599
chr4	90755327	90997515	242188
chr4	91427529	91677007	249478
chr4	105314995	105782497	467502
chr4	124315788	124860800	545012
chr4	151217905	151794297	576392
chr4	160098496	160231190	132694
chr4	177647657	178023047	375390
chr4	183059556	183208536	148980
				2

## Sheet: 22857-BRD4
22857-Brd4-32739102-500-0.875-5000-20-chers.bed.combine.50000.remove
Chromosome	Start	End	Size
chr3	161573736	161852648	278912
chr3	180924456	181980636	1056180
chr3	191604957	192008260	403303
chr4	18594654	19313850	719196
chr4	19486232	19829251	343019
chr4	19970454	20092936	122482
chr4	20242347	20545554	303207
chr4	34423941	35097257	673316
chr4	41068481	41212976	144495
chr4	90404503	90997515	593012
chr4	91427310	92050329	623019
chr4	105305695	105801104	495409
chr4	119201794	119339196	137402
chr4	124271000	125041084	770084
chr4	145219796	145570096	350300
chr4	151159682	151797700	638018
chr4	158913676	159096089	182413
chr4	160025900	160369286	343386
chr4	177481854	178364458	882604
chr4	183051855	183489850	437995
chr4	189023346	189168350	145004

## Sheet: 22857-H3K8ac
22857-H4K8ac-32712002-500-1-5000-20-chers.bed.combine.50000.remove
Chromosome	Start	End	Size
chr3	128836258	128969738	133480
chr3	136348060	136470344	122284
chr3	180926242	181980636	1054394
chr4	17514034	17617138	103104
chr4	18593237	20098631	1505394
chr4	20241636	20705334	463698
chr4	40926293	41258775	332482
chr4	77353424	77514514	161090
chr4	77968508	78077716	109208
chr4	90505511	90997515	492004
chr4	91427529	92034309	606780
chr4	105312896	105825381	512485
chr4	119199996	119608680	408684
chr4	122618900	122740484	121584
chr4	124224988	125040983	815995
chr4	145984394	146100780	116386
chr4	150902604	151808079	905475
chr4	154169106	154271976	102870
chr4	159968282	160369286	401004
chr4	177482261	178365340	883079
chr4	183051950	183490234	438284
chr4	189001558	189122640	121082

## Sheet: 22857-H3K4me1
22857-H3K4me1-32716902-500-1.25-5000-20-chers.bed.combine.50000.remove
Chromosome	Start	End	Size
chr3	107244636	107409840	165204
chr3	119584854	119812238	227384
chr3	122097942	122232856	134914
chr3	127771663	127899146	127483
chr3	128445851	128603643	157792
chr3	129381741	129611956	230215
chr3	130613658	130745254	131596
chr3	133265560	133383142	117582
chr3	136223660	136650660	427000
chr3	141129158	141260242	131084
chr3	142292443	142448442	155999
chr3	149370962	149535640	164678
chr3	149673262	149781465	108203
chr3	150086650	150340152	253502
chr3	151984362	152165663	181301
chr3	159478538	159602056	123518
chr3	160102340	160282342	180002
chr3	167765246	167884837	119591
chr3	169870760	170081240	210480
chr3	171761356	171942936	181580
chr3	176767939	176918138	150199
chr3	178785342	178978846	193504
chr3	179275350	179385750	110400
chr3	180924860	181980636	1055776
chr3	185411458	185654244	242786
chr3	196907251	197024251	117000
chr4	2482344	2624844	142500
chr4	2859450	2968832	109382
chr4	6643227	7049125	405898
chr4	13413332	13628830	215498
chr4	17804039	18022328	218289
chr4	18593650	19826130	1232480
chr4	20246939	20707231	460292
chr4	24469242	24585446	116204
chr4	26859852	27013852	154000
chr4	34119463	34321937	202474
chr4	39335959	39459758	123799
chr4	39618239	39978054	359815
chr4	40812786	41365773	552987
chr4	48605381	48836097	230716
chr4	53484787	53589490	104703
chr4	56720481	57007787	287306
chr4	57166399	57336771	170372
chr4	71554770	71876483	321713
chr4	73935786	74127966	192180
chr4	77296228	77670312	374084
chr4	77867406	78086506	219100
chr4	79698126	79860006	161880
chr4	83272726	83385104	112378
chr4	83703120	83821216	118096
chr4	83928729	84037708	108979
chr4	88303020	88422109	119089
chr4	88812914	88940916	128002
chr4	89943612	90149527	205915
chr4	90405027	90997515	592488
chr4	91428018	92050329	622311
chr4	99819829	99952207	132378
chr4	103350007	103450503	100496
chr4	103678187	103793197	115010
chr4	103994587	104118901	124314
chr4	105313681	105825381	511700
chr4	108746901	108916695	169794
chr4	110355987	110512191	156204
chr4	110619797	110742879	123082
chr4	119200584	119437985	237401
chr4	122589706	122744494	154788
chr4	123652378	123850198	197820
chr4	123954294	125037799	1083505
chr4	128704398	128890678	186280
chr4	139939200	140474280	535080
chr4	140967380	141071387	104007
chr4	145495076	145655589	160513
chr4	145962890	146100296	137406
chr4	146404100	146542986	138886
chr4	150830198	152026286	1196088
chr4	153270089	153460306	190217
chr4	154169106	154272401	103295
chr4	159589101	159733200	144099
chr4	159914600	160368880	454280
chr4	166129398	166259199	129801
chr4	170527277	170678569	151292
chr4	176891339	177004156	112817
chr4	177482261	178369634	887373
chr4	183051855	183727032	675177
chr4	185566238	185746238	180000
chr4	189001257	189122640	121383

## Sheet: 22857-H3K4me2
22857-H3K4me2-32712302-500-1.25-5000-20-chers.bed.combine.50000.remove
Chromosome	Start	End	Size
chr3	113411762	113561258	149496
chr3	113771862	113874044	102182
chr3	115340562	115531254	190692
chr3	119177962	119424946	246984
chr3	120002944	120172164	169220
chr3	122098044	122286341	188297
chr3	123600338	123757136	156798
chr3	126073656	126197454	123798
chr3	127172956	127351440	178484
chr3	127769242	127899146	129904
chr3	128334548	128450538	115990
chr3	128718158	129163340	445182
chr3	129511856	129657844	145988
chr3	133964054	134095936	131882
chr3	136467640	136582646	115006
chr3	138550842	138656640	105798
chr3	140947460	141210358	262898
chr3	142604862	142731858	126996
chr3	148709836	148850147	140311
chr3	149371147	149535742	164595
chr3	150087748	150484948	397200
chr3	151910252	152023959	113707
chr3	159449144	159575546	126402
chr3	161195342	161452640	257298
chr3	161587056	161731351	144295
chr3	167765850	167968861	203011
chr3	172279647	172473638	193991
chr3	178976045	179172351	196306
chr3	180926843	181980636	1053793
chr3	182815550	182971534	155984
chr3	183850554	184099240	248686
chr3	184425354	184532438	107084
chr3	185417942	185656233	238291
chr3	191045654	191290452	244798
chr3	191917154	192130446	213292
chr3	194204353	194411248	206895
chr3	195585833	195720851	135018
chr3	196292449	196440937	148488
chr3	196747131	196874928	127797
chr3	197280455	197523743	243288
chr4	664350	777746	113396
chr4	1158650	1344638	185988
chr4	2753936	2969052	215116
chr4	4247750	4388237	140487
chr4	6574443	6787951	213508
chr4	6908847	7106737	197890
chr4	13482157	13631233	149076
chr4	15651254	15782432	131178
chr4	17511428	17617138	105710
chr4	18594654	19227434	632780
chr4	20247036	20482843	235807
chr4	24469242	24588047	118805
chr4	24912428	25035152	122724
chr4	34326537	34551045	224508
chr4	34715458	34860345	144887
chr4	37828349	37982337	153988
chr4	40991873	41365773	373900
chr4	41884289	41995791	111502
chr4	47836975	48022371	185396
chr4	48655297	48836097	180800
chr4	56718293	56919386	201093
chr4	57252191	57399769	147578
chr4	57664285	57778395	114110
chr4	71552688	71861378	308690
chr4	76434926	76653509	218583
chr4	77064823	77231208	166385
chr4	77352110	77614505	262395
chr4	83204008	83350302	146294
chr4	83719816	83824306	104490
chr4	83928729	84037708	108979
chr4	87811506	87931910	120404
chr4	88769430	88934516	165086
chr4	90505829	90997515	491686
chr4	91427529	92024728	597199
chr4	103263706	103428314	164608
chr4	103678187	103793197	115010
chr4	103994101	104122381	128280
chr4	105313681	105802182	488501
chr4	110620681	110742287	121606
chr4	113067201	113207786	140585
chr4	119197006	119437985	240979
chr4	122610196	122872378	262182
chr4	123652186	123848592	196406
chr4	124224988	125035190	810202
chr4	128701804	128890288	188484
chr4	139839382	140224580	385198
chr4	140372895	140480678	107783
chr4	140968488	141176402	207914
chr4	141291888	141448187	156299
chr4	145439301	145625088	185787
chr4	145963300	146100880	137580
chr4	148536697	148658184	121487
chr4	151183794	152026286	842492
chr4	154072388	154271401	199013
chr4	159589282	159694891	105609
chr4	159937095	160368484	431389
chr4	170529573	170680963	151390
chr4	177482457	178245856	763399
chr4	183055754	183538656	482902
chr4	184317838	184430534	112696
chr4	185566354	185746532	180178
chr4	186317856	186459338	141482
chr4	190859750	190972554	112804
chr5	1521048	1636746	115698
