# Supplementary material for: Papillomavirus Genomes Associate with BRD4 to Replicate at Fragile Sites in the Host Genome
Source: PLoS Pathog. 2014 May 15;10(5):e1004117. doi: 10.1371/journal.ppat.1004117 (PMC4022725; doi:10.1371/journal.ppat.1004117)
Supplement: Table S6 — List of specialized FRA site coordinates used for analysis in Table 1 . (XLSX) [file ppat.1004117.s015.xlsx]

## Sheet: FRA-epithelial cells-Le Tallec
		HG19
FRA name	Chr#	strart	end
FRA1B	chr1	50700000	61300000
FRA1L	chr1	61300000	84900000
FRA1E	chr1	99700000	102200000
FRA1I	chr1	243700000	249250621
FRA2C	chr2	16700000	19200000
FRA2D	chr2	52900000	55000000
FRA2F	chr2	135100000	136800000
FRA2T	chr2	154900000	169700000
FRA2H	chr2	183000000	189400000
FRA2I	chr2	197400000	209000000
FRA3A	chr3	23900000	26400000
FRA3B	chr3	58600000	63700000
FRA3L	chr3	113500000	121900000
FRA3O	chr3	160700000	182700000
FRA3C	chr3	182700000	187900000
FRA3P	chr3	187900000	198022430
FRA3R	chr3	74200000	87200000
FRA4D	chr4	11300000	35800000
FRA4F	chr4	88000000	98800000
FRA4C	chr4	139500000	141500000
FRA5E	chr5	18400000	28900000
FRA6E	chr6	161000000	164500000
FRA7E	chr7	91100000	92800000
FRA7K	chr7	98000000	114600000
FRA7O	chr7	117400000	127100000
FRA7N	chr7	67000000	72200000
FRA7H	chr7	130400000	132600000
FRA9B/E	chr9	102600000	117700000
FRA9O	chr9	41000001	43600000
FRA10C	chr10	52900000	70600000
FRA11E	chr11	31000000	36400000
FRA11F	chr11	85600000	88300000
FRA12G	chr12	14800000	26500000
FRA12L	chr12	96200000	101600000
FRA13A	chr13	34000000	35500000
FRA13H	chr13	79000000	95000000
FRA14B	chr14	58100000	67900000
FRA16D	chr16	79200000	81700000
FRA18A	chr18	32700000	37200000
FRA20B	chr20	9200000	12100000
FRA22A	chr22	41000000	44200000
FRAXB	chrX	6000001	9500000
FRAXC	chrX	98300001	102600000
FRAXL	chrX	93500001	98300000

## Sheet: Cloned FRA-Fungtammasan
		HG19
FRA	Chromosome	Start	Stop
FRA1E	chr1	97887980	98387979
FRA2C	chr2	14934890	15681339
FRA2G	chr2	169474494	170474493
FRA2H	chr2	183245874	192071052
FRA3B	chr3	59624961	63824960
FRA4F	chr4	90202823	97242822
FRA6E	chr6	160029590	165929589
FRA6F	chr6	111393308	112493307
FRA7B	chr7	511043	7233475
FRA7B	chr7	511043	12392096
FRA7E	chr7	79355350	84855349
FRA7G	chr7	110606050	117106049
FRA7H	chr7	130402746	130842745
FRA7I	chr7	144041720	146328557
FRA9E	chr9	108920446	118420446
FRA11F	chr11	87738379	88260352
FRA11F	chr11	87738379	91897354
FRA11G	chr11	113614437	118157704
FRA13A	chr13	35502001	36302000
FRA16D	chr16	78142500	78942499

## Sheet: FRA-cervical cancer-Thorland
FRA		chromosome	HG19
1q42 (FRA1H)	1q41	chr1	214500000	224100000
3p14.2 (FRA3B)	3p14.1	chr3	63700000	69800000
5p14(FRA5E)	5p15.3	chr5	0	9800000
5q31.1 (FRA5C)	5q31.1	chr5	130600000	136200000
5q31.1 (FRA5C)	5q35	chr5	168500000	180915260
6q21 (FRA6F)	6q21	chr6	105500000	114600000
8q22.1 (FRA8B) d	8q21.3	chr8	86900000	93300000
No CFS on 9p	9p24.1	chr9	4600000	9000000
9q32 (FRA9E)	9q34.3	chr9	137400000	141213431
10q22.1 (FRA10D)	10q22	chr10	70600000	82000000
11p15.1 (FRA11C)	11p15.5	chr11	0	2800000
12q21.32(FRA12B)	12q13	chr12	46400000	58100000
12q21.32(FRA12B)	12q21.31	chr12	80300000	86700000
12q24(FRA12E)	12q23.1	chr12	96200000	101600000
13q21.2 (FRA13C)	13q22.2	chr13	75400000	77200000
15q22(FRA15A)	15q15	chr15	40100000	44800000
17q23.1 (FRA17B)	17q23.2	chr17	58300000	61100000
20p12.2(FRA20B)	20p12.1	chr20	12100000	17900000
