# Supplementary material for: Papillomavirus Genomes Associate with BRD4 to Replicate at Fragile Sites in the Host Genome
Source: PLoS Pathog. 2014 May 15;10(5):e1004117. doi: 10.1371/journal.ppat.1004117 (PMC4022725; doi:10.1371/journal.ppat.1004117)
Supplement: Table S7 — List of HPV breakpoints used for analysis in Table 3 . (XLSX) [file ppat.1004117.s016.xlsx]

## Sheet: Breakpoints
chr1	3599810
chr1	8198082
chr1	8198202
chr1	8198202
chr1	10697545
chr1	10699282
chr1	10707431
chr1	21849304
chr1	50414481
chr1	67039503
chr1	83904233
chr1	112708729
chr1	148952209
chr1	161134562
chr1	175814199
chr1	180498571
chr1	180510191
chr1	229692777
chr1	236738049
chr1	246102487
chr2	10698719
chr2	20950047
chr2	27869153
chr2	27869352
chr2	34896821
chr2	131791110
chr2	145461811
chr2	146512049
chr2	149157969
chr2	184675155
chr2	201823720
chr2	202354058
chr2	206103492
chr2	212251450
chr2	213051175
chr2	230045578
chr3	11271995
chr3	15315604
chr3	23900000
chr3	47913080
chr3	49319411
chr3	60486966
chr3	60535200
chr3	60720109
chr3	118119126
chr3	140691450
chr3	140691450
chr3	143244667
chr3	169154072
chr3	169306956
chr3	181419409
chr3	181543759
chr3	182088476
chr3	182314902
chr3	189503420
chr3	189611433
chr3	189690813
chr3	190056682
chr3	195484989
chr4	1931654
chr4	31111190
chr4	69135971
chr4	74480653
chr4	74540049
chr4	74643446
chr4	78848346
chr4	79783652
chr4	83251487
chr4	86983195
chr4	100171566
chr4	100450200
chr4	143228420
chr4	188508280
chr4	191040400
chr5	4583408
chr5	25574739
chr5	31502687
chr5	52665660
chr5	74619121
chr5	177964677
chr6	2358110
chr6	3400616
chr6	3404826
chr6	7137366
chr6	13652858
chr6	18266111
chr6	20949695
chr6	38052606
chr6	44184762
chr6	45659125
chr6	110184237
chr6	125913400
chr6	125913400
chr6	126782491
chr6	136390397
chr6	136997275
chr7	20271846
chr7	28835005
chr7	61969363
chr7	66465968
chr7	121091577
chr8	22711331
chr8	41506074
chr8	42113032
chr8	43324687
chr8	111272354
chr8	113482518
chr8	121031971
chr8	128230636
chr8	128233367
chr8	128240805
chr8	128241375
chr8	128396523
chr8	128407110
chr8	128407182
chr8	128407499
chr8	128407536
chr8	128457800
chr8	128675817
chr8	128746603
chr8	128818001
chr8	128857839
chr8	128890524
chr9	9126216
chr9	13858043
chr9	14428315
chr9	26947928
chr9	33980798
chr9	97765311
chr9	114184890
chr9	126291635
chr9	130254498
chr9	130853767
chr9	138450546
chr10	11742450
chr10	74000807
chr10	89692798
chr10	94196438
chr10	100058840
chr10	100058865
chr10	119106333
chr10	121310268
chr11	111896
chr11	34677595
chr11	34681886
chr11	47967861
chr11	64196846
chr11	65688799
chr11	65688799
chr11	72905806
chr11	118452083
chr11	130868189
chr12	12233422
chr12	32982463
chr12	65996999
chr12	65999890
chr12	119532220
chr12	132069166
chr13	73637964
chr13	73677253
chr13	73788870
chr13	73999476
chr13	74087558
chr13	74087558
chr13	74087562
chr13	74157212
chr13	74157212
chr13	74226231
chr13	74255979
chr13	113398753
chr13	113398753
chr14	31244618
chr14	43444752
chr14	62135042
chr14	99442711
chr14	99442936
chr15	58836257
chr15	82008288
chr15	90729527
chr16	4636025
chr16	8587672
chr16	11918118
chr16	23644893
chr16	75675017
chr17	19657318
chr17	31081303
chr17	36055961
chr17	33355996
chr17	34526366
chr17	37846048
chr17	37891115
chr17	37818061
chr17	37862307
chr17	55740471
chr17	57881975
chr17	57839966
chr17	57908866
chr17	60805797
chr18	1493334
chr18	1506143
chr18	23046449
chr18	34242009
chr18	54013977
chr18	61510774
chr18	61513105
chr19	963052
chr19	1211957
chr19	2080380
chr19	4751750
chr19	4898174
chr19	19610972
chr19	30498221
chr19	43795040
chr19	56721688
chr19	59096257
chr20	10622329
chr20	10622949
chr20	11159613
chr20	14886856
chr20	24155088
chr20	30232571
chr20	30232571
chr20	32116640
chr20	48951781
chr21	28408085
chr22	30655506
chrX	4863890
chrX	7521372
chrX	17517026
chrX	24333382
chrX	24564835
chrX	28993024
chrX	58568113
chrX	115460881
chrX	124850317
chrX	144778296
chrX	144789749
chrX	144798032

## Sheet: Source
Combined data sources
Data was obtained from the Dr VIS website (http://www.scbit.org/dbmi/drvis). Integration sites with a sequence breakpoint were extracted.
HPV-host sequence junctions were obtained from Xu et al. 2013 "Multiplex Identification of Human Papillomavirus 16 DNA Integration Sites in Cervical Carcinomas"
Data are from Li et al., 2013. Preferential sites for the integration and disruption of human papillomavirus 16 in cervical lesions, Journal of Clinical Virology . HPV-host sequence junctions were BLASTed to find the coordinate of the breakpoint.
Data are from Das et al. 2012 "HPV Genotyping and Site of Viral Integration in Cervical Cancers in Indian Women". Sequence junctions were BLASTed to find the coordinate of the breakpoint.
Sometimes there are multiple integrations in the one location.
